# Supplementary material for: Protection of nascent DNA at stalled replication forks is mediated by phosphorylation of RIF1 intrinsically disordered region
Source: eLife. 2022 Apr 13;11:e75047. doi: 10.7554/eLife.75047 (PMC9007588; doi:10.7554/eLife.75047)
Supplement: Figure 2—figure supplement 2—source data 5. [file elife-75047-fig2-figsupp2-data5.zip]

Archive with 1 entries (1 files):
- 75047Figure2S2SourceData4.tif
